# Supplementary material for: Real-Time Fluorescence Microscopy on Living E. coli Sheds New Light on the Antibacterial Effects of the King Penguin β-Defensin AvBD103b
Source: Int J Mol Sci. 2022 Feb 12;23(4):2057. doi: 10.3390/ijms23042057 (PMC8880245; doi:10.3390/ijms23042057)
Supplement: Supplementary file 1 [file ijms-23-02057-s001.zip]

Archive with 1 entries (1 files):
- ijms-1526496-supplementary.pdf
